# Supplementary material for: SymProFold: Structural prediction of symmetrical biological assemblies
Source: Nat Commun. 2024 Sep 18;15:8152. doi: 10.1038/s41467-024-52138-3 (PMC11410804; doi:10.1038/s41467-024-52138-3)
Supplement: Supplementary file 4 — Source Data [file 41467_2024_52138_MOESM4_ESM.xlsx]

## Sheet: SI Figure 22
Supplementary Figure 22
Organism	Axis A cluster ipTM+pTM	Axis B cluster ipTM+pTM
D. mucosus	0.77	0.75
D. amylolyticus	0.78	0.74
S. ureae	0.57	0.67
A. salmonicida	0.89	0.88
V. aerogenes	0.88	0.87
V. quintilis	0.89	0.88
A. thermoaerophilus	0.88	0.84
V. arvi	0.8	0.41
P. naphthalenovorans	0.91	0.21
M. vannielii	0.85	0.76
M. voltae	0.82	0.75
T. camini	0.75	0.61
T. thioreducens	0.79	0.45
P. abyssi	0.77	0.69
T. kivui	0.8	0.74
B. brevis	0.81	0.74
P. vulgatus	0.55	0.57
C. glutamicum	0.65	0.58
Median	0.8	0.74

## Sheet: SI Figure 24
Supplementary Figure 24
binding domain (number) of full monomer	binding domain (number) of full monomer	ipTM+pTM
1	7	0.241
1	3	0.235
1	4	0.211
3	6	0.752
4	7	0.843
5	7	0.201
6	3	0.842
7	4	0.844
